# Supplementary material for: Targeted degradation of oncogenic KRASG12V triggers antitumor immunity in lung cancer models
Source: J Clin Invest. 2024 Dec 24;135(2):e174249. doi: 10.1172/JCI174249 (PMC11735103; doi:10.1172/JCI174249)
Supplement: Supporting data values [file jci-135-174249-s065.xlsx]

## Sheet: Figure 1D
GFP	FKBP12F36V-GFP	KRASG12V	FKBP12F36V-KRASG12V
18826	17114	500348	420530
25042	15144	493086	491932
25846	20806	499260	499212
23284	25404	512192	570932
21288	22258	558118	568320
20528	18710	502436	462858
20508	13186	491348	501968
21194	20220	507976	504132
22598	23250	541520	530652
13404	22658	542140	435044
124832	23354	536892	556170
27758	19020	561004	553216
19348	17076	416410	468746
28394	21746	396682	430854
17950	23030	454328	350666
21016	19964	437760	430642
25586	26772	491692	552284
21144	25084	497552	438892
23282	20232	494016	544164
19226	16156	474824	479314

## Sheet: Figure 1E
	KRAS G12V		FKBPF36-KRAS G12V
Time	Mean	SEM	Mean	SEM
1	148.885	8.19688	149.495	8.38885
4	266.822	18.543	255.746	17.2394
8	830.474	118.536	708.197	65.2231
11	1408.91	183.408	1535.51	177.137
14	2376.36	301.15	2440.13	232.226

## Sheet: Figure 1F
log10[compound] (M)	dTAGV-1				dTAGV-1-NEG
-6	13.2197	10.2319	12.4459	11.9626	76.8482	72.573	72.3842	73.4718
-6.46471	14.912	13.824	17.3192	15.7851	68.5712	84.6451	77.1493	76.5552
-6.93181	14.2146	13.8501	15.5669	12.1424	85.4364	86.8603	92.2994	82.5663
-7.39577	17.1827	20.8814	22.3571	18.9395	83.7303	90.8323	97.9608	94.1821
-7.86012	33.1328	26.9926	31.7568	27.1699	104.663	85.3739	101.932	84.2524
-8.32606	51.1245	56.6887	44.6023	48.6511	91.0991	107.604	102.688	91.1779
-8.79264	65.0106	63.7861	63.2677	59.2691	88.6702	94.2772	74.1014	90.6153
-9.25649	73.652	72.4476	89.6303	79.6754	87.1765	93.9402	77.0365	83.857
-9.72125	88.175	85.235	79.0887	88.0092	81.4354	81.8759	101.88	89.0318
-10.1871	112.168	83.0885	96.6718	86.9816	100.718	96.1554	81.8992	107.111

## Sheet: Figure 3D
	HA-KRAS positive/um2
	Vehicle	dTAGv-1
	270.512	64.8997
	222.449	85.8508
	266.004	32.5473
	267.252	130.88
	300.708	150.019
	300.537	113.402
	294.491	82.7247
	290.013	112.205
	286.682	116.685
	289.872	54.4141
	pERK positive/um2
	Vehicle	dTAGv-1
	169.955	2.95736
	204.3	2.10367
	194.29	3.68504
	182.733	5.71945
	188.585	7.58361
	204.977	14.0889
	181.947	16.789
	137.85	21.2108
	179.73	22.2636
	152.364	35.9317

## Sheet: Figure 3F
	Ki-67 positive/um2
	Vehicle	dTAGv-1
	2.44082	0.731042
	10.5501	1.61503
	5.13172	1.11773
	7.1748	1.63475
	6.7809	1.29375
	6.8439	1.39764
	9.20103	1.40245
	6.5688	1.04077
	5.75215	1.00037
	5.37701	1.23941
	caspase-3 positive/um2
	Vehicle	dTAGv-1
	0.870998	10.6915
	0.577139	8.67151
	0.602148	8.46326
	0.383316	8.84513
	0.503073	12.5071
	0.738737	11.1412
	0.54251	8.30358
	0.617538	5.31593
	0.657457	4.85277
	0.480949	5.59825

## Sheet: Figure 4C
		dTAGV-1	dTAGV-1
	Vehicle	week 2	week 3/4
	235.398	-62.0312	-80.8619
	224.576	-64.0719	-86.2857
	198.611	-69.5817	-87.218
	127.907	-70.3125	-89.0625
	114.483	-71.5789	-90.3125
	107.075	-72	-91.9903
	73.8318	-73.2836	-92.2374
	72.8814	-75.4854	-92.8358

## Sheet: Figure 4D
		Days elapsed	Vehicle	dTAGV-1
		35	1
		42	1
		49	1
		35	1
		42	1
		35	1
		56	1
		49	1
		28	1
		90		0
		90		0
		90		0
		90		0
		90		0
		90		0
		90		0
		90		0
		90		0

## Sheet: Figure 4E
		Vehicle		dTAGV-1
	Time	Mean	SEM	Mean	SEM
	1	92.38	3.23868	92.4575	3.56652
	5	142.736	13.5102	83.7694	7.8076
	7	179.778	14.7463	93.4815	11.9118
	9	201.34	19.3771	131.821	22.2426
	12	266.128	30.3481	150.042	23.6532
	14	310.319	30.7282	161.232	27.4686
	16	352.054	37.772	165.987	27.9269
	19	468.543	42.9874	174.025	30.2589
	21	554.088	63.7953	214.204	45.2705
	23	666.731	79.5615	250.733	40.2589
	26	843.451	98.2272	276.863	55.448

## Sheet: Figure 5C
	CD44+ (of CD8+ T cells)%
	Vehicle	dTAGV-1
	58.7	84.4
	36	71.2
	37.6	62.1
	57	63.8
	49.9	58.9
	CD62L+ (of CD8+ T cells)%
	Vehicle	dTAGV-1
	35.3	15.6
	64.1	33.5
	38.5	38.4
	49.7	31.4
	62.5	31.6

## Sheet: Figure 5E
	CD69+ (of CD8+ T cells)%
	Vehicle	dTAGV-1
	56	75.3
	34.1	60.5
	41.6	50.2
	24.8	53.3
	50.9	78.2
	GZMB+ (of CD8+ T cells)%
	Vehicle	dTAGV-1
	4.99	12.2
	3.93	7.29
	2.39	9.05
	2.87	16
	3.33	18.6

[truncated: 11 more sheets: Figure 6C, Figure 6F, Figure 7C, Figure 7EF, Figure S1C, Figure S1D, Figure S2A, Figure S2D, Figure S3N, Figure S4B, Figure S4D]
